# Supplementary material for: Analysis of P(v-a)CO2/C(a-v)O2 Ratio and Other Perfusion Markers in a Population of 98 Pediatric Patients Undergoing Cardiac Surgery
Source: J Clin Med. 2023 Sep 1;12(17):5700. doi: 10.3390/jcm12175700 (PMC10488867; doi:10.3390/jcm12175700)
Supplement: Supplementary file 1 [file jcm-12-05700-s001.zip]

Archive with 1 entries (1 files):
- jcm-2577830-supplementary.pdf
